# Supplementary material for: Antitumor Activity of PEGylated and TEGylated Phenothiazine Derivatives: Structure–Activity Relationship
Source: Int J Mol Sci. 2023 Mar 13;24(6):5449. doi: 10.3390/ijms24065449 (PMC10049495; doi:10.3390/ijms24065449)
Supplement: Supplementary file 1 [file ijms-24-05449-s001.zip]

Archive with 1 entries (1 files):
- ijms-2191695-supplementary.pdf
